# Supplementary material for: Perioperative Red Blood Cell Transfusion and Long-Term Mortality in Coronary Artery Bypass Grafting: On-Pump and Off-Pump Analysis
Source: J Clin Med. 2025 Apr 13;14(8):2662. doi: 10.3390/jcm14082662 (PMC12027956; doi:10.3390/jcm14082662)
Supplement: Supplementary file 1 [file jcm-14-02662-s001.zip]

Archive with 1 entries (1 files):
- jcm-3527659-supplementary.pdf
